# Supplementary material for: Biofilm-forming traits enrich the plasmid diversity and functional potential in particle-attached bacteria in coastal ecosystems
Source: Microbiol Spectr. 2026 Jun 15;14(7):e00460-26. doi: 10.1128/spectrum.00460-26 (PMC13340213; doi:10.1128/spectrum.00460-26)
Supplement: Table S1 — The number of biofilm-forming genes identified in this study and their function information. [file spectrum.00460-26-s0002.xlsx]

## Sheet: SupplementaryTable
Table S1 The number of biofilm-forming genes identified in this study and their function information
KO	Gene	KEGG_Level3	KO_name	Number of ORF identified
K00640	cysE	Biofilm formation - Vibrio cholerae	serine O-acetyltransferase	747
K00688	PYG, glgP	Biofilm formation - Escherichia coli	glycogen phosphorylase	458
K00694	bcsA	Biofilm formation - Escherichia coli	cellulose synthase (UDP-forming)	125
K00703	glgA	Biofilm formation - Escherichia coli	starch synthase	516
K00975	glgC	Biofilm formation - Escherichia coli	glucose-1-phosphate adenylyltransferase	378
K01657	trpE	Biofilm formation - Pseudomonas aeruginosa	anthranilate synthase component I	1234
K01658	trpG	Biofilm formation - Pseudomonas aeruginosa	anthranilate synthase component II	1067
K01768	E4.6.1.1	Biofilm formation - Pseudomonas aeruginosa	adenylate cyclase	2053
K01791	wecB	Biofilm formation - Vibrio cholerae	UDP-N-acetylglucosamine 2-epimerase (non-hydrolysing)	638
K01912	paaK	Biofilm formation - Vibrio cholerae	phenylacetate-CoA ligase	512
K01991	wza, gfcE	Biofilm formation - Escherichia coli	polysaccharide biosynthesis/export protein	695
K02398	flgM	Biofilm formation - Escherichia coli& Biofilm formation - Pseudomonas aeruginosa	negative regulator of flagellin synthesis FlgM	222
K02402	flhC	Biofilm formation - Escherichia coli	flagellar transcriptional activator FlhC	11
K02403	flhD	Biofilm formation - Escherichia coli	flagellar transcriptional activator FlhD	15
K02405	fliA, whiG	Biofilm formation - Escherichia coli& Biofilm formation - Pseudomonas aeruginosa& Biofilm formation - Vibrio cholerae	RNA polymerase sigma factor FliA	583
K02452	gspC	Biofilm formation - Vibrio cholerae	general secretion pathway protein C	189
K02453	gspD	Biofilm formation - Vibrio cholerae	general secretion pathway protein D	991
K02454	gspE	Biofilm formation - Vibrio cholerae	general secretion pathway protein E	1056
K02455	gspF	Biofilm formation - Vibrio cholerae	general secretion pathway protein F	568
K02456	gspG	Biofilm formation - Vibrio cholerae	general secretion pathway protein G	891
K02457	gspH	Biofilm formation - Vibrio cholerae	general secretion pathway protein H	310
K02458	gspI	Biofilm formation - Vibrio cholerae	general secretion pathway protein I	355
K02459	gspJ	Biofilm formation - Vibrio cholerae	general secretion pathway protein J	409
K02460	gspK	Biofilm formation - Vibrio cholerae	general secretion pathway protein K	381
K02461	gspL	Biofilm formation - Vibrio cholerae	general secretion pathway protein L	264
K02462	gspM	Biofilm formation - Vibrio cholerae	general secretion pathway protein M	139
K02463	gspN	Biofilm formation - Vibrio cholerae	general secretion pathway protein N	123
K02472	wecC	Biofilm formation - Vibrio cholerae	UDP-N-acetyl-D-mannosaminuronic acid dehydrogenase	231
K02657	pilG	Biofilm formation - Pseudomonas aeruginosa	twitching motility two-component system response regulator PilG	44
K02658	pilH	Biofilm formation - Pseudomonas aeruginosa	twitching motility two-component system response regulator PilH	69
K02659	pilI	Biofilm formation - Pseudomonas aeruginosa	twitching motility protein PilI	50
K02660	pilJ	Biofilm formation - Pseudomonas aeruginosa	twitching motility protein PilJ	122
K02777	crr	Biofilm formation - Escherichia coli& Biofilm formation - Vibrio cholerae	sugar PTS system EIIA component	7
K02779	ptsG	Biofilm formation - Vibrio cholerae	glucose PTS system EIICB or EIICBA component	5
K03087	rpoS	Biofilm formation - Escherichia coli& Biofilm formation - Vibrio cholerae	RNA polymerase nonessential primary-like sigma factor	443
K03092	rpoN	Biofilm formation - Vibrio cholerae	RNA polymerase sigma-54 factor	867
K03557	fis	Biofilm formation - Vibrio cholerae	Fis family transcriptional regulator, factor for inversion stimulation protein	235
K03563	csrA	Biofilm formation - Escherichia coli& Biofilm formation - Pseudomonas aeruginosa& Biofilm formation - Vibrio cholerae	carbon storage regulator	332
K03566	gcvA	Biofilm formation - Escherichia coli	LysR family transcriptional regulator, glycine cleavage system transcriptional activator	517
K03567	gcvR	Biofilm formation - Escherichia coli	glycine cleavage system transcriptional repressor	54
K03606	wcaJ	Biofilm formation - Vibrio cholerae	undecaprenyl-phosphate glucose phosphotransferase	219
K03651	cpdA	Biofilm formation - Pseudomonas aeruginosa	3',5'-cyclic-AMP phosphodiesterase	483
K03666	hfq	Biofilm formation - Vibrio cholerae	host factor-I protein	339
K04333	csgD	Biofilm formation - Escherichia coli	LuxR family transcriptional regulator, csgAB operon transcriptional regulatory protein	14
K04334	csgA	Biofilm formation - Escherichia coli	major curlin subunit	7
K04335	csgB	Biofilm formation - Escherichia coli	minor curlin subunit	12
K04336	csgC	Biofilm formation - Escherichia coli	curli production protein	2
K04761	oxyR	Biofilm formation - Escherichia coli	LysR family transcriptional regulator, hydrogen peroxide-inducible genes activator	624
K05851	cyaA	Biofilm formation - Escherichia coli& Biofilm formation - Vibrio cholerae	adenylate cyclase, class 1	49
K06204	dksA	Biofilm formation - Escherichia coli	RNA polymerase-binding transcription factor	782
K06596	chpA	Biofilm formation - Pseudomonas aeruginosa	chemosensory pili system protein ChpA (sensor histidine kinase/response regulator)	176
K06598	chpC	Biofilm formation - Pseudomonas aeruginosa	chemosensory pili system protein ChpC	36
K07173	luxS	Biofilm formation - Escherichia coli& Biofilm formation - Vibrio cholerae	S-ribosylhomocysteine lyase	7
K07181	cdgJ	Biofilm formation - Vibrio cholerae	c-di-GMP phosphodiesterase	2
K07638	envZ	Biofilm formation - Escherichia coli	two-component system, OmpR family, osmolarity sensor histidine kinase EnvZ	397
K07648	arcB	Biofilm formation - Escherichia coli	two-component system, OmpR family, aerobic respiration control sensor histidine kinase ArcB	27
K07659	ompR	Biofilm formation - Escherichia coli	two-component system, OmpR family, phosphate regulon response regulator OmpR	481
K07676	rcsD	Biofilm formation - Escherichia coli	two-component system, NarL family, sensor histidine kinase RcsD	5
K07677	rcsC	Biofilm formation - Escherichia coli	two-component system, NarL family, capsular synthesis sensor histidine kinase RcsC	47
K07678	barA, gacS, varS	Biofilm formation - Escherichia coli& Biofilm formation - Pseudomonas aeruginosa& Biofilm formation - Vibrio cholerae	two-component system, NarL family, sensor histidine kinase BarA	133
K07687	rcsB	Biofilm formation - Escherichia coli	two-component system, NarL family, captular synthesis response regulator RcsB	19
K07689	uvrY, gacA, varA	Biofilm formation - Escherichia coli& Biofilm formation - Pseudomonas aeruginosa& Biofilm formation - Vibrio cholerae	two-component system, NarL family, invasion response regulator UvrY	140
K07773	arcA	Biofilm formation - Escherichia coli	two-component system, OmpR family, aerobic respiration control protein ArcA	12
K07782	sdiA	Biofilm formation - Escherichia coli	LuxR family transcriptional regulator, quorum-sensing system regulator SdiA	125
K08604	hap, nprV	Biofilm formation - Vibrio cholerae	vibriolysin	34
K08720	ompU	Biofilm formation - Vibrio cholerae	outer membrane protein OmpU	220
K10909	luxQ	Biofilm formation - Vibrio cholerae	two-component system, autoinducer 2 sensor kinase/phosphatase LuxQ	14
K10910	luxP	Biofilm formation - Vibrio cholerae	autoinducer 2-binding periplasmic protein LuxP	7
K10911	luxU	Biofilm formation - Vibrio cholerae	two-component system, phosphorelay protein LuxU	3
K10912	luxO	Biofilm formation - Vibrio cholerae	two-component system, repressor protein LuxO	95
K10913	hapR, luxR, litR	Biofilm formation - Vibrio cholerae	TetR/AcrR family transcriptional regulator, hemagglutinin/protease regulatory protein	15
K10914	crp	Biofilm formation - Escherichia coli& Biofilm formation - Pseudomonas aeruginosa& Biofilm formation - Vibrio cholerae	CRP/FNR family transcriptional regulator, cyclic AMP receptor protein	740
K10915	cqsA	Biofilm formation - Vibrio cholerae	CAI-1 autoinducer synthase	2
K10916	cqsS	Biofilm formation - Vibrio cholerae	two-component system, CAI-1 autoinducer sensor kinase/phosphatase CqsS	8
K10917	aphA	Biofilm formation - Vibrio cholerae	PadR family transcriptional regulator, regulatory protein AphA	27
K10918	aphB	Biofilm formation - Vibrio cholerae	LysR family transcriptional regulator, transcriptional activator AphB	12
K10921	toxR	Biofilm formation - Vibrio cholerae	cholera toxin transcriptional activator	1
K10922	toxS	Biofilm formation - Vibrio cholerae	transmembrane regulatory protein ToxS	1
K10923	tcpN, toxT	Biofilm formation - Vibrio cholerae	AraC family transcriptional regulator, TCP pilus virulence regulatory protein	1
K10924	mshA	Biofilm formation - Vibrio cholerae	MSHA pilin protein MshA	63
K10925	mshB	Biofilm formation - Vibrio cholerae	MSHA pilin protein MshB	39
K10926	mshC	Biofilm formation - Vibrio cholerae	MSHA pilin protein MshC	50
K10927	mshD	Biofilm formation - Vibrio cholerae	MSHA pilin protein MshD	53
K10930	tcpA	Biofilm formation - Vibrio cholerae	toxin coregulated pilin	6
K10931	tcpB	Biofilm formation - Vibrio cholerae	toxin coregulated pilus biosynthesis protein B	6
K10934	tcpE	Biofilm formation - Vibrio cholerae	toxin coregulated pilus biosynthesis protein E	3
K10936	acfA	Biofilm formation - Vibrio cholerae	accessory colonization factor AcfA	2
K10937	acfB	Biofilm formation - Vibrio cholerae	accessory colonization factor AcfB	7
K10938	acfC	Biofilm formation - Vibrio cholerae	accessory colonization factor AcfC	4
K10939	acfD	Biofilm formation - Vibrio cholerae	accessory colonization factor AcfD	5
K10941	flrA, fleQ, flaK	Biofilm formation - Vibrio cholerae& Biofilm formation - Pseudomonas aeruginosa	sigma-54 dependent transcriptional regulator, flagellar regulatory protein	307
K10942	flrB, fleS, flaL	Biofilm formation - Vibrio cholerae	two-component system, sensor histidine kinase FlrB	70
K10943	flrC, fleR, flaM	Biofilm formation - Vibrio cholerae	two-component system, response regulator FlrC	311
K10961	tcpI	Biofilm formation - Vibrio cholerae	toxin coregulated pilus biosynthesis protein I	1
K11444	wspR	Biofilm formation - Pseudomonas aeruginosa	two-component system, chemotaxis family, response regulator WspR	54
K11531	lsrR	Biofilm formation - Escherichia coli	lsr operon transcriptional repressor	15
K11890	impM	Biofilm formation - Pseudomonas aeruginosa	type VI secretion system protein ImpM	36
K11891	impL, vasK, icmF	Biofilm formation - Pseudomonas aeruginosa	type VI secretion system protein ImpL	125
K11893	impJ, vasE	Biofilm formation - Pseudomonas aeruginosa	type VI secretion system protein ImpJ	77
K11895	impH, vasB	Biofilm formation - Pseudomonas aeruginosa	type VI secretion system protein ImpH	70
K11900	impC	Biofilm formation - Pseudomonas aeruginosa	type VI secretion system protein ImpC	106
K11901	impB	Biofilm formation - Pseudomonas aeruginosa	type VI secretion system protein ImpB	61
K11902	impA	Biofilm formation - Pseudomonas aeruginosa	type VI secretion system protein ImpA	50
K11903	hcp	Biofilm formation - Pseudomonas aeruginosa	type VI secretion system secreted protein Hcp	74
K11907	vasG, clpV	Biofilm formation - Pseudomonas aeruginosa	type VI secretion system protein VasG	84
K11912	ppkA	Biofilm formation - Pseudomonas aeruginosa	serine/threonine-protein kinase PpkA	62
K11913	fha1	Biofilm formation - Pseudomonas aeruginosa	type VI secretion system protein	14
K11915	stp1, pppA	Biofilm formation - Pseudomonas aeruginosa	serine/threonine protein phosphatase Stp1	28
K11931	pgaB	Biofilm formation - Escherichia coli	poly-beta-1,6-N-acetyl-D-glucosamine N-deacetylase	37
K11935	pgaA	Biofilm formation - Escherichia coli	biofilm PGA synthesis protein PgaA	15
K11936	pgaC, icaA	Biofilm formation - Escherichia coli	poly-beta-1,6-N-acetyl-D-glucosamine synthase	40
K11937	pgaD	Biofilm formation - Escherichia coli	biofilm PGA synthesis protein PgaD	3
K12276	mshE	Biofilm formation - Vibrio cholerae	MSHA biogenesis protein MshE	80
K12687	flu	Biofilm formation - Escherichia coli	antigen 43	1
K12990	rfbF, rhlC	Biofilm formation - Pseudomonas aeruginosa	rhamnosyltransferase	55
K13060	lasI	Biofilm formation - Pseudomonas aeruginosa	acyl homoserine lactone synthase	24
K13061	rhlI, phzI, solI, cepI, tofI	Biofilm formation - Pseudomonas aeruginosa	acyl homoserine lactone synthase	40
K13246	vieA	Biofilm formation - Vibrio cholerae	c-di-GMP phosphodiesterase	9
K13487	wspA	Biofilm formation - Pseudomonas aeruginosa	methyl-accepting chemotaxis protein WspA	34
K13488	wspB	Biofilm formation - Pseudomonas aeruginosa	chemotaxis-related protein WspB	16
K13489	wspD	Biofilm formation - Pseudomonas aeruginosa	chemotaxis-related protein WspD	16
K13490	wspE	Biofilm formation - Pseudomonas aeruginosa	two-component system, chemotaxis family, sensor histidine kinase and response regulator WspE	31
K13491	wspF	Biofilm formation - Pseudomonas aeruginosa	two-component system, chemotaxis family, response regulator WspF	15
K14051	gmr, pdeR	Biofilm formation - Escherichia coli	c-di-GMP phosphodiesterase Gmr	16
K16011	algA, xanB, rfbA, wbpW, pslB	Biofilm formation - Pseudomonas aeruginosa	mannose-1-phosphate guanylyltransferase / mannose-6-phosphate isomerase	843
K16554	exoP, vpsO	Biofilm formation - Vibrio cholerae	polysaccharide biosynthesis transport protein	358
K17940	pqsH	Biofilm formation - Pseudomonas aeruginosa	2-heptyl-3-hydroxy-4(1H)-quinolone synthase	4
K18001	pqsB	Biofilm formation - Pseudomonas aeruginosa	2-heptyl-4(1H)-quinolone synthase subunit PqsB	1
K18002	pqsC	Biofilm formation - Pseudomonas aeruginosa	2-heptyl-4(1H)-quinolone synthase subunit PqsC	8
K18003	pqsD	Biofilm formation - Pseudomonas aeruginosa	anthraniloyl-CoA anthraniloyltransferase	10
K18099	rhlR, phzR	Biofilm formation - Pseudomonas aeruginosa	LuxR family transcriptional regulator, quorum-sensing system regulator RhlR	2
K18100	rhlA	Biofilm formation - Pseudomonas aeruginosa	rhamnosyltransferase subunit A	11
K18101	rhlB	Biofilm formation - Pseudomonas aeruginosa	rhamnosyltransferase subunit B	5
K18304	lasR	Biofilm formation - Pseudomonas aeruginosa	LuxR family transcriptional regulator, quorum-sensing system regulator LasR	2
K18968	adrA	Biofilm formation - Escherichia coli	diguanylate cyclase	15
K19291	alg44	Biofilm formation - Pseudomonas aeruginosa	mannuronan synthase	8
K19735	mvfR, pqsR	Biofilm formation - Pseudomonas aeruginosa	LysR family transcriptional regulator, quorum-sensing system regulator MvfR	1
K20257	pqsE	Biofilm formation - Pseudomonas aeruginosa	2-aminobenzoylacetyl-CoA thioesterase	2
K20258	lecA	Biofilm formation - Pseudomonas aeruginosa	PA-I galactophilic lectin	1
K20918	vpsT	Biofilm formation - Vibrio cholerae	LuxR family transcriptional regulator, positive regulator of biofilm formation	15
K20919	vpsR, cpsR	Biofilm formation - Vibrio cholerae	sigma-54 dependent transcriptional regulator, positive regulator of biofilm formation	4
K20920	vpsM	Biofilm formation - Vibrio cholerae	polysaccharide biosynthesis protein VpsM	22
K20921	vpsD, epsF	Biofilm formation - Vibrio cholerae	polysaccharide biosynthesis protein VpsD	6
K20922	vpsI	Biofilm formation - Vibrio cholerae	polysaccharide biosynthesis protein VpsI	8
K20945	vpsU	Biofilm formation - Vibrio cholerae	tyrosine-protein phosphatase	30
K20946	vpsE	Biofilm formation - Vibrio cholerae	polysaccharide biosynthesis protein VpsE	3
K20947	vpsF	Biofilm formation - Vibrio cholerae	polysaccharide biosynthesis protein VpsF	1
K20948	vpsJ	Biofilm formation - Vibrio cholerae	polysaccharide biosynthesis protein VpsJ	2
K20949	vpsP	Biofilm formation - Vibrio cholerae	polysaccharide biosynthesis protein VpsP	3
K20950	vpsQ	Biofilm formation - Vibrio cholerae	polysaccharide biosynthesis protein VpsQ	2
K20951	bap1	Biofilm formation - Vibrio cholerae	extracellular matrix protein	17
K20952	rbmC	Biofilm formation - Vibrio cholerae	rugosity and biofilm structure modulator C	32
K20955	cdgK	Biofilm formation - Vibrio cholerae	diguanylate cyclase	6
K20956	cdgA	Biofilm formation - Vibrio cholerae	diguanylate cyclase	6
K20957	cdgH	Biofilm formation - Vibrio cholerae	diguanylate cyclase	1
K20959	cdgM	Biofilm formation - Vibrio cholerae	diguanylate cyclase	3
K20960	K20960	Biofilm formation - Vibrio cholerae	diguanylate cyclase	1
K20961	vpvC	Biofilm formation - Vibrio cholerae	diguanylate cyclase	3
K20962	cdgC	Biofilm formation - Vibrio cholerae	c-di-GMP phosphodiesterase	11
K20963	acgA	Biofilm formation - Vibrio cholerae	c-di-GMP phosphodiesterase	2
K20964	cdpA	Biofilm formation - Vibrio cholerae	c-di-GMP phosphodiesterase	2
K20965	rocS	Biofilm formation - Vibrio cholerae	c-di-GMP phosphodiesterase	1
K20966	mbaA	Biofilm formation - Vibrio cholerae	c-di-GMP phosphodiesterase	8
K20968	exsA	Biofilm formation - Pseudomonas aeruginosa	AraC family transcriptional regulator, exoenzyme S synthesis regulatory protein ExsA	4
K20971	ladS	Biofilm formation - Pseudomonas aeruginosa	two-component system, sensor histidine kinase LadS	165
K20972	retS	Biofilm formation - Pseudomonas aeruginosa	two-component system, sensor histidine kinase RetS	23
K20973	sagS	Biofilm formation - Pseudomonas aeruginosa	two-component system, sensor histidine kinase SagS	34
K20974	K20974	Biofilm formation - Pseudomonas aeruginosa	two-component system, sensor histidine kinase	185
K20975	K20975	Biofilm formation - Pseudomonas aeruginosa	two-component system, sensor histidine kinase	22
K20976	hptB	Biofilm formation - Pseudomonas aeruginosa	histidine phosphotransfer protein HptB	34
K20977	hsbR	Biofilm formation - Pseudomonas aeruginosa	two-component system, HptB-dependent secretion and biofilm response regulator	58
K20978	hsbA	Biofilm formation - Pseudomonas aeruginosa	HptB-dependent secretion and biofilm anti anti-sigma factor	90
K20987	pslD	Biofilm formation - Pseudomonas aeruginosa	polysaccharide biosynthesis/export protein PslD	7
K20988	vpsN	Biofilm formation - Vibrio cholerae	polysaccharide biosynthesis/export protein VpsN	21
K20997	pslA	Biofilm formation - Pseudomonas aeruginosa	polysaccharide biosynthesis protein PslA	41
K20998	pslE	Biofilm formation - Pseudomonas aeruginosa	polysaccharide biosynthesis protein PslE	5
K20999	pslF	Biofilm formation - Pseudomonas aeruginosa	polysaccharide biosynthesis protein PslF	6
K21000	pslG	Biofilm formation - Pseudomonas aeruginosa	polysaccharide biosynthesis protein PslG	53
K21001	pslH	Biofilm formation - Pseudomonas aeruginosa	polysaccharide biosynthesis protein PslH	24
K21002	pslI	Biofilm formation - Pseudomonas aeruginosa	polysaccharide biosynthesis protein PslI	4
K21003	pslJ	Biofilm formation - Pseudomonas aeruginosa	polysaccharide biosynthesis protein PslJ	2
K21005	pslL	Biofilm formation - Pseudomonas aeruginosa	polysaccharide biosynthesis protein PslL	1
K21006	pelA	Biofilm formation - Pseudomonas aeruginosa	polysaccharide biosynthesis protein PelA	18
K21007	pelB	Biofilm formation - Pseudomonas aeruginosa	polysaccharide biosynthesis protein PelB	56
K21008	pelC	Biofilm formation - Pseudomonas aeruginosa	polysaccharide biosynthesis protein PelC	15
K21009	pelD	Biofilm formation - Pseudomonas aeruginosa	polysaccharide biosynthesis protein PelD	20
K21010	pelE	Biofilm formation - Pseudomonas aeruginosa	polysaccharide biosynthesis protein PelE	14
K21011	pelF	Biofilm formation - Pseudomonas aeruginosa	polysaccharide biosynthesis protein PelF	82
K21012	pelG	Biofilm formation - Pseudomonas aeruginosa	polysaccharide biosynthesis protein PelG	33
K21019	sadC	Biofilm formation - Pseudomonas aeruginosa	diguanylate cyclase	26
K21020	siaD	Biofilm formation - Pseudomonas aeruginosa	diguanylate cyclase	27
K21021	tpbB	Biofilm formation - Pseudomonas aeruginosa	diguanylate cyclase	25
K21022	roeA	Biofilm formation - Pseudomonas aeruginosa	diguanylate cyclase	7
K21023	mucR	Biofilm formation - Pseudomonas aeruginosa	diguanylate cyclase	122
K21024	bifA	Biofilm formation - Pseudomonas aeruginosa	c-di-GMP phosphodiesterase	34
K21025	fimX	Biofilm formation - Pseudomonas aeruginosa	multidomain signaling protein FimX	54
K21084	yegE	Biofilm formation - Escherichia coli	diguanylate cyclase	26
K21085	yedQ	Biofilm formation - Escherichia coli	diguanylate cyclase	14
K21087	ycgR	Biofilm formation - Escherichia coli	flagellar brake protein	3
K21088	ydaM	Biofilm formation - Escherichia coli	diguanylate cyclase	10
K21089	mlrA	Biofilm formation - Escherichia coli	MerR family transcriptional regulator, activator of the csg genes	5
K21090	adrB, pdeD	Biofilm formation - Escherichia coli	c-di-GMP phosphodiesterase	1
